# Supplementary material for: Preoperative Neurological and Neurophysiological Assessment of Patients with Idiopathic Scoliosis Treated or Not Treated with Physiotherapy: A Retrospective Comparative Study
Source: Brain Sci. 2026 Jun 27;16(7):674. doi: 10.3390/brainsci16070674 (PMC13407046; doi:10.3390/brainsci16070674)
Supplement: Supplementary file 1 [file brainsci-16-00674-s001.zip]

Archive with 1 entries (1 files):
- brainsci-4340720-supplementary.pdf
